# Supplementary material for: ﻿Liliumbrunneum (Liliaceae): a newly discovered species in north-western Yunnan, China
Source: PhytoKeys. 2025 Apr 3;254:201–19. doi: 10.3897/phytokeys.254.147769 (PMC11986428; doi:10.3897/phytokeys.254.147769)
Supplement: XML Treatment for Lilium brunneum [file phytokeys.254.147769-treatment1.xml]

<!DOCTYPE tp:taxon-treatment
  PUBLIC "-//TaxonX//DTD Taxonomic Treatment Publishing DTD v0 20100105//EN" "tax-treatment-NSO.dtd">
<tp:taxon-treatment xmlns:tp="http://www.plazi.org/taxpub"><tp:treatment-meta><kwd-group><label>Taxon classification</label><kwd>
                <named-content content-type="kingdom">Plantae</named-content>
              </kwd><kwd>
                <named-content content-type="order">Liliales</named-content>
              </kwd><kwd>
                <named-content content-type="family">Liliaceae</named-content>
              </kwd></kwd-group><mixed-citation publication-type="journal"><person-group><name><surname>Wang</surname><given-names>Ting</given-names></name><name><surname>Shen</surname><given-names>Xiuying</given-names></name><name><surname>Wang</surname><given-names>De</given-names></name><name><surname>Zhao</surname><given-names>Ying</given-names></name><name><surname>Qu</surname><given-names>Xiaomei</given-names></name><name><surname>Gao</surname><given-names>Yundong</given-names></name></person-group><article-title>﻿<italic><tp:taxon-name><tp:taxon-name-part taxon-name-part-type="genus" reg="Lilium">Lilium</tp:taxon-name-part><tp:taxon-name-part taxon-name-part-type="species" reg="brunneum">brunneum</tp:taxon-name-part></tp:taxon-name></italic> (<tp:taxon-name><tp:taxon-name-part taxon-name-part-type="family">Liliaceae</tp:taxon-name-part></tp:taxon-name>): a newly discovered species in north-western Yunnan, China</article-title><source>PhytoKeys</source><day>03</day><month>04</month><year>2025</year><volume>254</volume><fpage>201</fpage><lpage>219</lpage><pub-id pub-id-type="doi">10.3897/phytokeys.254.147769</pub-id></mixed-citation></tp:treatment-meta><tp:nomenclature><label>﻿</label><tp:taxon-name>
              <object-id xmlns:xlink="http://www.w3.org/1999/xlink" content-type="arpha" xlink:type="simple">4854AAA6-9178-58BC-AE99-18F7C8DD2BB8</object-id>
              <tp:taxon-name-part taxon-name-part-type="genus" reg="Lilium">Lilium</tp:taxon-name-part>
              <tp:taxon-name-part taxon-name-part-type="species" reg="brunneum">brunneum</tp:taxon-name-part>
              <object-id xmlns:xlink="http://www.w3.org/1999/xlink" content-type="ipni" xlink:type="simple">urn:lsid:ipni.org:names:77359676-1</object-id>
            </tp:taxon-name><tp:taxon-authority>T.Wang &amp; Y.D.Gao</tp:taxon-authority><tp:taxon-status xmlns:xlink="http://www.w3.org/1999/xlink" xlink:type="simple">sp. nov.</tp:taxon-status><xref ref-type="fig" rid="F2">Figs 2</xref><xref ref-type="fig" rid="F3">, 3</xref><xref ref-type="fig" rid="F4">, 4</xref><xref ref-type="fig" rid="F5">, 5</xref><xref ref-type="table" rid="T1">and Table 1</xref></tp:nomenclature><tp:treatment-sec sec-type="material" id="SECID0EQIAG"><title>Type.</title><p>China • Yunnan: Fugong county, Gaoligongshan Range [高黎贡山] (on the border with Myanmar); near Zhiziluo [知子罗], Biluoxueshan Range [碧罗雪山], 3500–3800 m. 10 July 2023, <italic>Y.D. Gao GYD1524</italic> (holotype CDBI0299797) (Fig. <xref ref-type="fig" rid="F5">5A</xref>), 11 July 2023, <italic>GYD1530</italic> (paratype CDBI0299796).</p></tp:treatment-sec><tp:treatment-sec sec-type="diagnosis" id="SECID0E5IAG"><title>Diagnosis.</title><p><italic><tp:taxon-name><tp:taxon-name-part taxon-name-part-type="genus" reg="Lilium">Lilium</tp:taxon-name-part><tp:taxon-name-part taxon-name-part-type="species" reg="brunneum">brunneum</tp:taxon-name-part></tp:taxon-name></italic> shares morphological similarities with <italic><tp:taxon-name><tp:taxon-name-part taxon-name-part-type="genus" reg="Lilium">L.</tp:taxon-name-part><tp:taxon-name-part taxon-name-part-type="species" reg="georgei">georgei</tp:taxon-name-part></tp:taxon-name></italic>, <italic><tp:taxon-name><tp:taxon-name-part taxon-name-part-type="genus" reg="Lilium">L.</tp:taxon-name-part><tp:taxon-name-part taxon-name-part-type="species" reg="souliei">souliei</tp:taxon-name-part></tp:taxon-name></italic>, and <italic><tp:taxon-name><tp:taxon-name-part taxon-name-part-type="genus" reg="Lilium">L.</tp:taxon-name-part><tp:taxon-name-part taxon-name-part-type="species" reg="saccatum">saccatum</tp:taxon-name-part></tp:taxon-name></italic> but exhibits distinct differences that set it apart. Compared to <italic><tp:taxon-name><tp:taxon-name-part taxon-name-part-type="genus" reg="Lilium">L.</tp:taxon-name-part><tp:taxon-name-part taxon-name-part-type="species" reg="georgei">georgei</tp:taxon-name-part></tp:taxon-name></italic>, <italic><tp:taxon-name><tp:taxon-name-part taxon-name-part-type="genus" reg="Lilium">L.</tp:taxon-name-part><tp:taxon-name-part taxon-name-part-type="species" reg="brunneum">brunneum</tp:taxon-name-part></tp:taxon-name></italic> is characterised by its shorter stature and smaller flowers. In contrast to <italic><tp:taxon-name><tp:taxon-name-part taxon-name-part-type="genus" reg="Lilium">L.</tp:taxon-name-part><tp:taxon-name-part taxon-name-part-type="species" reg="souliei">souliei</tp:taxon-name-part></tp:taxon-name></italic>, it possesses shorter pedicels, and its filaments are closely appressed to the ovary. When compared to <italic><tp:taxon-name><tp:taxon-name-part taxon-name-part-type="genus" reg="Lilium">L.</tp:taxon-name-part><tp:taxon-name-part taxon-name-part-type="species" reg="saccatum">saccatum</tp:taxon-name-part></tp:taxon-name></italic>, <italic><tp:taxon-name><tp:taxon-name-part taxon-name-part-type="genus" reg="Lilium">L.</tp:taxon-name-part><tp:taxon-name-part taxon-name-part-type="species" reg="brunneum">brunneum</tp:taxon-name-part></tp:taxon-name></italic> is distinguished by its unique petal coloration, which ranges from brown to light brown with a greenish-yellow base. (Table <xref ref-type="table" rid="T1">1</xref>, Fig. <xref ref-type="fig" rid="F2">2</xref>).</p></tp:treatment-sec><tp:treatment-sec sec-type="description" id="SECID0EPMAG"><title>Description.</title><p>Perennial herbs with narrowly ovoid bulbs, 1.4–1.7 cm in diam.; scales white, outermost partially purplish-red, lanceolate. 1.5–3 cm × 6–10 mm. Stem erect, 16–28 cm. Leaves 6–12, scattered, narrowly elliptic, lanceolate, margin sometimes sparsely papillose. Flower solitary, nodding, campanulate. Tepals brown to light brown, usually paler towards base, unspotted, basally gibbous, greenish yellow; outer elliptic, 1.8–2.6 × 0.5–1.1 cm, apex shortly pointed; inner 0.6–1.2 cm wide; nectaries greenish yellow, not papillose. Stamens converging, adnate to the ovary; filaments to 1.0 cm, glabrous, green; anthers dorsifixed at approximately the middle, purple-brown, 4–7 mm. Ovary cylindrical, 7–11 mm long, 2–3 mm wide, green; style shorter than ovary, 5–7 mm; stigma swollen. Capsule subglobose, 1.5–2 cm in diam.</p></tp:treatment-sec><tp:treatment-sec sec-type="phenology" id="SECID0EUMAG"><title>Phenology.</title><p>Flowering from June to July; fruiting from August to October.</p></tp:treatment-sec><tp:treatment-sec sec-type="habitat" id="SECID0EZMAG"><title>Habitat and distribution.</title><p>On open stony alpine meadows and edges of bushes. 3500–3800 m. NW Yunnan (Fugong[福贡]) and bordering Myanmar (Kachin).</p></tp:treatment-sec><tp:treatment-sec sec-type="etymology" id="SECID0E5MAG"><title>Etymology.</title><p>The epithet and Chinese name adopted here both denote the perianth colour of light brown resembling that of caramel.</p></tp:treatment-sec><tp:treatment-sec sec-type="conservation status" id="SECID0EDNAG"><title>Conservation status and IUCN preliminary assessment.</title><p>Through extensive field surveys, we identified two populations of <italic><tp:taxon-name><tp:taxon-name-part taxon-name-part-type="genus" reg="Lilium">L.</tp:taxon-name-part><tp:taxon-name-part taxon-name-part-type="species" reg="brunneum">brunneum</tp:taxon-name-part></tp:taxon-name></italic> located in the Gaoligongshan Range (on the border with Myanmar) and near Zhiziluo in the Biluoxueshan Range. The area of occupancy (<abbrev xmlns:xlink="http://www.w3.org/1999/xlink" xlink:title="area of occupancy" id="ABBRID0EUNAG" xlink:type="simple">AOO</abbrev>) was estimated to be approximately 32 km<sup>2</sup>. Although each population contains more than 300 individuals, the number of mature individuals is fewer than 200. <italic><tp:taxon-name><tp:taxon-name-part taxon-name-part-type="genus" reg="Lilium">L.</tp:taxon-name-part><tp:taxon-name-part taxon-name-part-type="species" reg="brunneum">brunneum</tp:taxon-name-part></tp:taxon-name></italic> grows above the snowline at altitudes exceeding 3500 m. However, ongoing global climate warming may result in a reduction of its habitat area. Based on the criteria of the International Union for Conservation of Nature (<xref ref-type="bibr" rid="B16">IUCN 2024</xref>), we recommend classifying <italic><tp:taxon-name><tp:taxon-name-part taxon-name-part-type="genus" reg="Lilium">L.</tp:taxon-name-part><tp:taxon-name-part taxon-name-part-type="species" reg="brunneum">brunneum</tp:taxon-name-part></tp:taxon-name></italic> as an endangered species (EN, B2ab(ii+iii), C2a(i)).</p></tp:treatment-sec><tp:treatment-sec><!--Section generated to contain objects referenced in tp:taxon-treatment.--><fig id="F2" position="float" orientation="portrait"><object-id xmlns:xlink="http://www.w3.org/1999/xlink" content-type="doi" xlink:type="simple">10.3897/phytokeys.254.147769.figure2</object-id><object-id xmlns:xlink="http://www.w3.org/1999/xlink" content-type="arpha" xlink:type="simple">41C838C6-DDCD-5EED-B681-18EF0BCA7B2B</object-id><label>Figure 2.</label><caption><p>Habitat and morphology of <italic><tp:taxon-name><tp:taxon-name-part taxon-name-part-type="genus" reg="Lilium">Lilium</tp:taxon-name-part><tp:taxon-name-part taxon-name-part-type="species" reg="brunneum">brunneum</tp:taxon-name-part></tp:taxon-name></italic> T.Wang &amp; Y.D.Gao, sp. nov. <bold>A</bold> habitat <bold>B</bold> habit <bold>C</bold> pedicel <bold>D</bold> leaf <bold>E</bold> bulb <bold>F</bold> transverse section of the flower (a) adaxial surface of the petal (b) abaxial surface of the petal (c) <bold>G</bold> anatomy of the petal (d) pistil and stamen (e) <bold>H</bold> bulb with scale.</p></caption><graphic xmlns:xlink="http://www.w3.org/1999/xlink" xlink:href="phytokeys-254-201_article-147769__-g002.jpg" position="float" orientation="portrait" xlink:type="simple" id="oo_1298772.jpg"><uri content-type="original_file" xlink:type="simple">https://binary.pensoft.net/fig/1298772</uri></graphic></fig><fig id="F3" position="float" orientation="portrait"><object-id xmlns:xlink="http://www.w3.org/1999/xlink" content-type="doi" xlink:type="simple">10.3897/phytokeys.254.147769.figure3</object-id><object-id xmlns:xlink="http://www.w3.org/1999/xlink" content-type="arpha" xlink:type="simple">6B8010C6-212E-5F04-BA9C-7BF731982E42</object-id><label>Figure 3.</label><caption><p>Comparison of several closely related species. <bold>A</bold><italic><tp:taxon-name><tp:taxon-name-part taxon-name-part-type="genus" reg="Lilium">Lilium</tp:taxon-name-part><tp:taxon-name-part taxon-name-part-type="species" reg="medogense">medogense</tp:taxon-name-part></tp:taxon-name></italic><bold>B</bold><italic><tp:taxon-name><tp:taxon-name-part taxon-name-part-type="genus" reg="Lilium">L.</tp:taxon-name-part><tp:taxon-name-part taxon-name-part-type="species" reg="paradoxum">paradoxum</tp:taxon-name-part></tp:taxon-name></italic><bold>C</bold><italic><tp:taxon-name><tp:taxon-name-part taxon-name-part-type="genus" reg="Lilium">L.</tp:taxon-name-part><tp:taxon-name-part taxon-name-part-type="species" reg="brunneum">brunneum</tp:taxon-name-part></tp:taxon-name></italic><bold>D</bold><italic><tp:taxon-name><tp:taxon-name-part taxon-name-part-type="genus" reg="Lilium">L.</tp:taxon-name-part><tp:taxon-name-part taxon-name-part-type="species" reg="souliei">souliei</tp:taxon-name-part></tp:taxon-name></italic><bold>E</bold><italic><tp:taxon-name><tp:taxon-name-part taxon-name-part-type="genus" reg="Lilium">L.</tp:taxon-name-part><tp:taxon-name-part taxon-name-part-type="species" reg="saccatum">saccatum</tp:taxon-name-part></tp:taxon-name></italic><bold>F</bold> anatomical diagram of the flower of <italic><tp:taxon-name><tp:taxon-name-part taxon-name-part-type="genus" reg="Lilium">L.</tp:taxon-name-part><tp:taxon-name-part taxon-name-part-type="species" reg="brunneum">brunneum</tp:taxon-name-part></tp:taxon-name></italic><bold>G</bold> anatomical diagram of the flower of <italic><tp:taxon-name><tp:taxon-name-part taxon-name-part-type="genus" reg="Lilium">L.</tp:taxon-name-part><tp:taxon-name-part taxon-name-part-type="species" reg="souliei">souliei</tp:taxon-name-part></tp:taxon-name></italic><bold>H</bold> anatomical diagram of the flower of <italic><tp:taxon-name><tp:taxon-name-part taxon-name-part-type="genus" reg="Lilium">L.</tp:taxon-name-part><tp:taxon-name-part taxon-name-part-type="species" reg="saccatum">saccatum</tp:taxon-name-part></tp:taxon-name></italic>.</p></caption><graphic xmlns:xlink="http://www.w3.org/1999/xlink" xlink:href="phytokeys-254-201_article-147769__-g003.jpg" position="float" orientation="portrait" xlink:type="simple" id="oo_1298773.jpg"><uri content-type="original_file" xlink:type="simple">https://binary.pensoft.net/fig/1298773</uri></graphic></fig><fig id="F4" position="float" orientation="portrait"><object-id xmlns:xlink="http://www.w3.org/1999/xlink" content-type="doi" xlink:type="simple">10.3897/phytokeys.254.147769.figure4</object-id><object-id xmlns:xlink="http://www.w3.org/1999/xlink" content-type="arpha" xlink:type="simple">4017F02E-9961-5652-96BC-4ED6E2A73A7F</object-id><label>Figure 4.</label><caption><p>Principal components analysis (<abbrev xmlns:xlink="http://www.w3.org/1999/xlink" xlink:title="Principal component analysis" id="ABBRID0EC4AE" xlink:type="simple">PCA</abbrev>) biplot displaying different traits and 96 individuals on PC1 and PC2. For abbreviations and codes of different traits (see Suppl. material <xref ref-type="supplementary-material" rid="S1">1</xref>).</p></caption><graphic xmlns:xlink="http://www.w3.org/1999/xlink" xlink:href="phytokeys-254-201_article-147769__-g004.jpg" position="float" orientation="portrait" xlink:type="simple" id="oo_1298774.jpg"><uri content-type="original_file" xlink:type="simple">https://binary.pensoft.net/fig/1298774</uri></graphic></fig><supplementary-material xmlns:xlink="http://www.w3.org/1999/xlink" id="S1" position="float" orientation="portrait" xlink:type="simple"><object-id content-type="arpha" xlink:type="simple">8B601800-9098-5497-BE18-05FA8B51361C</object-id><label>Supplementary material 1</label><caption><p>Measurement data of <italic><tp:taxon-name><tp:taxon-name-part taxon-name-part-type="genus" reg="Lilium">Lilium</tp:taxon-name-part><tp:taxon-name-part taxon-name-part-type="species" reg="brunneum">brunneum</tp:taxon-name-part></tp:taxon-name></italic>, <italic><tp:taxon-name><tp:taxon-name-part taxon-name-part-type="genus" reg="Lilium">Lilium</tp:taxon-name-part><tp:taxon-name-part taxon-name-part-type="species" reg="medogense">medogense</tp:taxon-name-part></tp:taxon-name></italic>, <italic><tp:taxon-name><tp:taxon-name-part taxon-name-part-type="genus" reg="Lilium">Lilium</tp:taxon-name-part><tp:taxon-name-part taxon-name-part-type="species" reg="paradoxum">paradoxum</tp:taxon-name-part></tp:taxon-name></italic>, <italic><tp:taxon-name><tp:taxon-name-part taxon-name-part-type="genus" reg="Lilium">Lilium</tp:taxon-name-part><tp:taxon-name-part taxon-name-part-type="species" reg="souliei">souliei</tp:taxon-name-part></tp:taxon-name></italic>, <italic><tp:taxon-name><tp:taxon-name-part taxon-name-part-type="genus" reg="Lilium">Lilium</tp:taxon-name-part><tp:taxon-name-part taxon-name-part-type="species" reg="georgei">georgei</tp:taxon-name-part></tp:taxon-name></italic>, and <italic><tp:taxon-name><tp:taxon-name-part taxon-name-part-type="genus" reg="Lilium">Lilium</tp:taxon-name-part><tp:taxon-name-part taxon-name-part-type="species" reg="saccatum">saccatum</tp:taxon-name-part></tp:taxon-name></italic></p></caption><statement content-type="dataType"><label>Data type</label><p>xlsx</p></statement><media xlink:href="phytokeys-254-201_article-147769__-s001.xlsx" mimetype="application" mime-subtype="vnd.openxmlformats-officedocument.spreadsheetml.sheet" position="float" orientation="portrait" xlink:type="simple" id="oo_1298778.xlsx"><uri content-type="original_file" xlink:type="simple">https://binary.pensoft.net/file/1298778</uri></media><permissions><license xlink:type="simple"><license-p>This dataset is made available under the Open Database License (http://opendatacommons.org/licenses/odbl/1.0/). The Open Database License (ODbL) is a license agreement intended to allow users to freely share, modify, and use this Dataset while maintaining this same freedom for others, provided that the original source and author(s) are credited.</license-p></license></permissions><attrib specific-use="authors">Ting Wang, Xiuying Shen, De Wang, Ying Zhao, Xiaomei Qu, Yundong Gao</attrib></supplementary-material><fig id="F5" position="float" orientation="portrait"><object-id xmlns:xlink="http://www.w3.org/1999/xlink" content-type="doi" xlink:type="simple">10.3897/phytokeys.254.147769.figure5</object-id><object-id xmlns:xlink="http://www.w3.org/1999/xlink" content-type="arpha" xlink:type="simple">A2198C2F-C907-56C2-AC6B-674B1D750A02</object-id><label>Figure 5.</label><caption><p>Comparison of specimens of <italic><tp:taxon-name><tp:taxon-name-part taxon-name-part-type="genus" reg="Lilium">Lilium</tp:taxon-name-part><tp:taxon-name-part taxon-name-part-type="species" reg="brunneum">brunneum</tp:taxon-name-part></tp:taxon-name></italic> and <italic><tp:taxon-name><tp:taxon-name-part taxon-name-part-type="genus" reg="Lilium">L.</tp:taxon-name-part><tp:taxon-name-part taxon-name-part-type="species" reg="georgei">georgei</tp:taxon-name-part></tp:taxon-name></italic><bold>A</bold> holotype of <italic><tp:taxon-name><tp:taxon-name-part taxon-name-part-type="genus" reg="Lilium">L.</tp:taxon-name-part><tp:taxon-name-part taxon-name-part-type="species" reg="brunneum">brunneum</tp:taxon-name-part></tp:taxon-name></italic> (CDBI0299797) <bold>B</bold> holotype of <italic><tp:taxon-name><tp:taxon-name-part taxon-name-part-type="genus" reg="Lilium">L.</tp:taxon-name-part><tp:taxon-name-part taxon-name-part-type="species" reg="georgei">georgei</tp:taxon-name-part></tp:taxon-name></italic>. (<ext-link xmlns:xlink="http://www.w3.org/1999/xlink" xlink:href="https://data.rbge.org.uk/herb/E00381818" ext-link-type="uri" xlink:type="simple">https://data.rbge.org.uk/herb/E00381818</ext-link>).</p></caption><graphic xmlns:xlink="http://www.w3.org/1999/xlink" xlink:href="phytokeys-254-201_article-147769__-g005.jpg" position="float" orientation="portrait" xlink:type="simple" id="oo_1298775.jpg"><uri content-type="original_file" xlink:type="simple">https://binary.pensoft.net/fig/1298775</uri></graphic></fig><table-wrap id="T1" position="float" orientation="portrait"><label>Table 1.</label><caption><p>Morphological comparisons of the <italic><tp:taxon-name><tp:taxon-name-part taxon-name-part-type="genus" reg="Lilium">Lilium</tp:taxon-name-part></tp:taxon-name></italic> species studied (The table presents the mean values of the measurements, with the corresponding minimum and maximum ranges provided in parentheses).</p></caption><table id="TID0EATBG" rules="all"><tbody><tr><th rowspan="1" colspan="2">Characters</th><th rowspan="1" colspan="1">
                  <italic>
                    <tp:taxon-name><tp:taxon-name-part taxon-name-part-type="genus" reg="Lilium">L.</tp:taxon-name-part><tp:taxon-name-part taxon-name-part-type="species" reg="brunneum">brunneum</tp:taxon-name-part></tp:taxon-name>
                  </italic>
                </th><th rowspan="1" colspan="1">
                  <italic>
                    <tp:taxon-name><tp:taxon-name-part taxon-name-part-type="genus" reg="Lilium">L.</tp:taxon-name-part><tp:taxon-name-part taxon-name-part-type="species" reg="medogense">medogense</tp:taxon-name-part></tp:taxon-name>
                  </italic>
                </th><th rowspan="1" colspan="1">
                  <italic>
                    <tp:taxon-name><tp:taxon-name-part taxon-name-part-type="genus" reg="Lilium">L.</tp:taxon-name-part><tp:taxon-name-part taxon-name-part-type="species" reg="paradoxum">paradoxum</tp:taxon-name-part></tp:taxon-name>
                  </italic>
                </th><th rowspan="1" colspan="1">
                  <italic>
                    <tp:taxon-name><tp:taxon-name-part taxon-name-part-type="genus" reg="Lilium">L.</tp:taxon-name-part><tp:taxon-name-part taxon-name-part-type="species" reg="souliei">souliei</tp:taxon-name-part></tp:taxon-name>
                  </italic>
                </th><th rowspan="1" colspan="1">
                  <italic>
                    <tp:taxon-name><tp:taxon-name-part taxon-name-part-type="genus" reg="Lilium">L.</tp:taxon-name-part><tp:taxon-name-part taxon-name-part-type="species" reg="georgei">georgei</tp:taxon-name-part></tp:taxon-name>
                  </italic>
                </th><th rowspan="1" colspan="1">
                  <italic>
                    <tp:taxon-name><tp:taxon-name-part taxon-name-part-type="genus" reg="Lilium">L.</tp:taxon-name-part><tp:taxon-name-part taxon-name-part-type="species" reg="saccatum">saccatum</tp:taxon-name-part></tp:taxon-name>
                  </italic>
                </th></tr><tr><td rowspan="2" colspan="1">Bulb</td><td rowspan="1" colspan="1">length (cm)</td><td rowspan="1" colspan="1">3.4 (3.3–3.6)</td><td rowspan="1" colspan="1">2.9 (2.6–3.4)</td><td rowspan="1" colspan="1">2.5 (1.6–3.4)</td><td rowspan="1" colspan="1">2.8 (1.9–3.6)</td><td rowspan="1" colspan="1">5.0 (3.8–6.3)</td><td rowspan="1" colspan="1">2.9 (2.5–3.2)</td></tr><tr><td rowspan="1" colspan="1">width (cm)</td><td rowspan="1" colspan="1">1.5 (1.4–1.6)</td><td rowspan="1" colspan="1">2.6 (2.4–2.9)</td><td rowspan="1" colspan="1">2.2 (0.9–3.5)</td><td rowspan="1" colspan="1">1.5 (1.0–2.4)</td><td rowspan="1" colspan="1">3.1 (2.4–3.9)</td><td rowspan="1" colspan="1">1.8 (1.4–2.1)</td></tr><tr><td rowspan="1" colspan="1">Pedicel</td><td rowspan="1" colspan="1">length (cm)</td><td rowspan="1" colspan="1">1.6 (0.7–2.6)</td><td rowspan="1" colspan="1">4.9 (3.8–6.0)</td><td rowspan="1" colspan="1">4.6 (2.3–6.2)</td><td rowspan="1" colspan="1">5.1 (2.8–10.5)</td><td rowspan="1" colspan="1">3.8 (3.1–4.9)</td><td rowspan="1" colspan="1">2.2 (1.8–2.6)</td></tr><tr><td rowspan="1" colspan="1">Stem</td><td rowspan="1" colspan="1">length (cm)</td><td rowspan="1" colspan="1">22.3 (16.6–27.9)</td><td rowspan="1" colspan="1">45.6 (37.4–52.1)</td><td rowspan="1" colspan="1">40.5 (19.7–66.9)</td><td rowspan="1" colspan="1">16.8 (9.5–25.2)</td><td rowspan="1" colspan="1">28.1 (18.7–36.5)</td><td rowspan="1" colspan="1">24.5 (13.2–40.7)</td></tr><tr><td rowspan="3" colspan="1">Leaf</td><td rowspan="1" colspan="1">middle leaf length (cm)</td><td rowspan="1" colspan="1">3.4 (2.6–4.4)</td><td rowspan="1" colspan="1">5.2 (4.7–6.1)</td><td rowspan="1" colspan="1">3.8 (2.1–7.0)</td><td rowspan="1" colspan="1">4.0 (2.3–6.6)</td><td rowspan="1" colspan="1">4.7 (3.0–6.4)</td><td rowspan="1" colspan="1">3.0 (1.9–3.8)</td></tr><tr><td rowspan="1" colspan="1">middle leaf width (cm)</td><td rowspan="1" colspan="1">0.7 (0.5–1.0)</td><td rowspan="1" colspan="1">1.8 (1.5–2.3)</td><td rowspan="1" colspan="1">1.2 (0.7–2.1)</td><td rowspan="1" colspan="1">0.8 (0.5–1.2)</td><td rowspan="1" colspan="1">1.6 (1.2–2.1)</td><td rowspan="1" colspan="1">1.0 (0.6–1.2)</td></tr><tr><td rowspan="1" colspan="1">arrangement</td><td rowspan="1" colspan="1">scattered</td><td rowspan="1" colspan="1">verticillate</td><td rowspan="1" colspan="1">verticillate</td><td rowspan="1" colspan="1">scattered</td><td rowspan="1" colspan="1">scattered</td><td rowspan="1" colspan="1">scattered</td></tr><tr><td rowspan="3" colspan="1">Flower</td><td rowspan="1" colspan="1">corolla width (cm)</td><td rowspan="1" colspan="1">2.0 (1.3–3.0)</td><td rowspan="1" colspan="1">5.6 (4.3–7.4)</td><td rowspan="1" colspan="1">5.5 (3.9–6.8)</td><td rowspan="1" colspan="1">4.0 (2.5–5.1)</td><td rowspan="1" colspan="1">4.2 (3.8–4.9)</td><td rowspan="1" colspan="1">2.5 (1.8–3.1)</td></tr><tr><td rowspan="1" colspan="1">basal colour</td><td rowspan="1" colspan="1">brown to light brown</td><td rowspan="1" colspan="1">yellow</td><td rowspan="1" colspan="1">purple</td><td rowspan="1" colspan="1">purple-red</td><td rowspan="1" colspan="1">purplish-blue</td><td rowspan="1" colspan="1">purple-red</td></tr><tr><td rowspan="1" colspan="1">filaments and ovary</td><td rowspan="1" colspan="1">closely appressed</td><td rowspan="1" colspan="1">closely appressed</td><td rowspan="1" colspan="1">closely appressed</td><td rowspan="1" colspan="1">spreading</td><td rowspan="1" colspan="1">closely appressed</td><td rowspan="1" colspan="1">closely appressed</td></tr></tbody></table></table-wrap></tp:treatment-sec><ref-list><ref id="B16"><mixed-citation xmlns:xlink="http://www.w3.org/1999/xlink" xlink:type="simple">IUCN (<year>2024</year>) Guidelines for Using the IUCN Red List Categories and Criteria. Version 16. Prepared by the Standards and Petitions Committee. <ext-link xlink:href="http://www.iucnredlist.org/documents/RedListGuidelines.pdf" ext-link-type="uri" xlink:type="simple">http://www.iucnredlist.org/documents/RedListGuidelines.pdf</ext-link> [Accessed 7 January 2025]</mixed-citation></ref></ref-list></tp:taxon-treatment>
