# Supplementary material for: ﻿Liliumbrunneum (Liliaceae): a newly discovered species in north-western Yunnan, China
Source: PhytoKeys. 2025 Apr 3;254:201–19. doi: 10.3897/phytokeys.254.147769 (PMC11986428; doi:10.3897/phytokeys.254.147769)
Supplement: Supplementary material 1 — Measurement data of Liliumbrunneum, Liliummedogense, Liliumparadoxum, Liliumsouliei, Liliumgeorgei, and Liliumsaccatum [file phytokeys-254-201_article-147769__-s001.xlsx]

## Sheet: Table S1
Table S1. Measurement data of Lilium brunneum, Lilium medogense, Lilium paradoxum, Lilium souliei, Lilium georgei, and Lilium saccatum
Species	Herbarium	Specimen Number	Bulb Length (mm)	Bulb Width (mm)	Stem Length (mm)	Stem Width (mm)	Middle Leaf Length (mm)	Middle Leaf Width (mm)	Outer Petal Length (mm)	Outer Petal Width (mm)	Inner Petal Length (mm)	Inner Petal Width (mm)	Ovary Length (mm)	Style Length (mm)	Pistil Length (mm)	Filament Length (mm)	Anther Length (mm)	Stamen Length (mm)	Corolla Width (mm)	Pedicels(mm)
Lilium brunneum	CDBI	CDBI0299796				1.73047	31.7825	6.31334	18.134	5.17821	17.1444	5.69802	7.9729	4.68107	13.1549					7.427
					166.349	2.2925	36.4944	6.16259
						1.99163	40.9886	4.53165
		CDBI0299797	35.9376	16.4234	221.479	1.67278	29.2442	6.26741
					254.633	1.75518	37.3842	8.53893	24.1244	10.3044	23.3869									15.2853
						1.72883	31.9041	6.66705	20.8815	6.72436	19.7453	6.31772							29.7559	13.6456
		CDBI0299798				1.78658	35.2729	6.63901	22.94	8.53237	21.6071	9.86943							26.2412	12.5946
						1.94643	43.7668	8.58953	25.2894		23.2399		9.2059			8.15388	4.6578	11.3222	14.7417	13.8485
						1.68172	27.4995	6.93736	19.2636	7.75492	18.3573	8.79655							24.0466	12.3544
		CDBI0299799			206.098	1.73817	26.3486	6.12635	22.9135		19.9587								13.5674	13.1526
					278.989	1.81631	37.0605	8.3703	23.481	6.70468	21.3035									14.3118
		CDBI0299800				1.97053	30.0325	6.4889	23.9379		22.1397	9.80379	9.59994			8.69427	4.47464	11.4386	28.4995	20.4047
					235.265	1.80111	35.1784	7.40669					6.93122							26.3151
					193.288	1.75931	35.9805	7.47936					10.638							21.7672
		CDBI0299801				2.67459	28.6539	7.13901	21.3822	4.0238	19.6082					7.63227	4.07974	10.3721	12.7997	14.0241
						1.80868	31.7417	7.96205												13.5831
						1.84922	29.7434	6.85917					7.1032							15.7684
						1.52712	32.8144	6.90624
		CDBI0299802			223.313	2.40636	27.9965	7.24409	19.7046		18.3717								23.1866	17.952
					224.827	1.89868	33.5181	7.52148	22.1044		19.7199
					207.298	1.36085	32.6764	8.67898
					244.954	2.07548	34.3658	8.07598					9.24866	3.39401	14.9411
	Fresh plants		33.7626	14.1515	217.275	2.52727	31.8406	6.76555	21.626	7.20375	19.2303								15.3986
			32.584	14.9748	208.584	2.97385	35.3785	7.74358	22.6538	8.76383	18.8737								16.7298
					233.256	3.02013	40.7387	9.58816	24.3215	8.45744	23.287								16.4203
									25.844	10.3128	22.5659	11.7652	9.43904	5.38073	16.0496	8.76023	6.82048	13.5844
									22.9729	8.7613	18.1343	9.44559	9.39202	4.49234	15.2148	9.03535	5.79553	13.0369
average value			34.0947	15.1833	222.543	1.99175	33.5362	7.24011	22.4456	7.72683	20.3926	8.81376	8.83676	4.48704	14.8401	8.4552	5.16564	11.9508	20.1261	15.4956
Lilium souliei	CDBI	CDBI0286872			134.447	1.63944	27.3519	8.12021	23.149	10.5498	24.8696	11.6972							43.8551	44.2258
					144.173	2.18627	24.8804	6.68242	22.0902	8.67117	22.5048	9.15257	7.09183				5.79794		39.4884	37.1224
					167.931	1.81393	23.2328	8.72392	30.2018		29.3721								30.2122	51.4648
		CDBI0286890			196.852	1.95452	42.0655	8.65293												49.0267
					228.72	1.64826	47.3323	11.2025	31.6998		30.7336								33.3084	79.2508
					214.226	2.4618	41.6197	8.96747											43.6767	79.1234
	PE	PE00035919	28.6497	12.5238	98.4377	2.45775	26.3426	9.88228	23.8778	12.0523									41.5617	33.1119
			29.6093	17.599	119.912	1.49772	48.5418	7.45381	34.0047	10.8809	30.894	14.6238	8.80177	10.4886	20.8409	13.1599	6.54002	18.7358	48.4891	49.6183
		PE00332716			252.32	3.07994	43.1132	5.7655	20.2218		19.5804								25.0376	32.1936
					223.245	2.22899	44.0656	10.0769	27.4974		27.3898
		PE00332727	28.5425		207.81	3.04211	66.0972	7.10206	23.737	10.92	20.2								29.7223
			28.1763	13.2986	206.998	3.00373	52.6828	11.6924	26.1834										34.4272
		PE00332729	24.0923	14.1403	192.452	2.40916	55.8852	8.87258	27.2652		26.3238								35.3967	50.1893
		PE00332740			118.522	2.20753	40.1913	5.41345	23.3356	9.28012	22.9563	11.0945	6.26937	7.39413	14.3628				43.097	42.1131
		PE00332741	27.2134	12.0458	131.958	2.26204	48.6604	7.47474	24.8542	9.60422	22.6721	11.2047	7.10822						44.1927
			35.3455	9.99912	145.443	2.54965	43.6475	6.99392	29.3531	11.2286	26.7887	12.4725	8.13117						51.4068	48.3697
		PE00332750	30.3596	21.4423	147.829	1.93382	42.1094	5.28722	28.1555		27.7175								38.6784	42.7266
					182.298	2.51592	41.8636	5.48479	26.3779
		PE00332758	28.179	16.0755	149.974	1.93032	40.6492	5.3796	23.9732	8.9526	24.431	10.7819			15.1377				36.7377	34.5468
					129.069	1.65422	36.9127	6.532	24.4989	10.0263	25.2576	11.4773							41.9845	38.0679
		PE00332762	22.9081	10.6033	148.112	1.2816	37.5308	8.44526	24.2603	7.87381	22.775	8.39043	7.501							56.3835
			23.0619	12.4792	200.307	3.09241	47.5914	9.67177	32.4838	12.1331	30.0078	12.4686	9.92751						47.5752	87.1232
					95.1719	1.14853	37.7688	7.48036	25.392	7.27013	23.8877									39.0311
		PE00332763	35.7095	12.8801	218.081	3.16795	53.0959	12.4062	35.9282	10.7606	33.3451	14.2602	11.5256			12.7131			48.1495	104.991
			33.5986	17.6323	121.831	1.4883	30.2889	5.88995	17.8465		14.8518									41.5183
					118.994	2.23605	36.1756	7.60339	25.894	8.83694	27.758	9.09596	6.34844	10.7476	17.6486				36.9121	27.7157
		PE00332764	33.9249	18.5118	242.632	2.27192	32.0735	7.64552	34.6021	14.3548	33.5197	16.8898	9.13031	16.1406	26.005	17.0676	5.57476	19.0714		59.0932
			27.4383	23.5405	192.645	2.56385	27.8556	7.75329	35.3523										33.9253	54.667
			31.1715	15.5834	187.888	2.97324	37.2329	8.94179	31.5061	6.28119	34.5607	10.616	9.18165	12.6199	24.4782	13.5886	6.27572	17.5674		36.807
		PE00332767	18.9031	11.9919	132.902	1.72188	26.0732	5.72274	19.9333	8.74226	20.9745	9.36658	5.69971						38.6809	46.6938
			21.6716	13.5242	167.181	2.65234	42.2366	8.28303	25.3291	9.8322	25.5002	13.2699	8.08076	9.90391	18.6281	13.0297	5.94629	17.1399	49.1274	60.43
average value			28.2531	14.9336	168.334	2.22823	40.1667	7.92271	26.8622	9.90795	25.9549	11.6789	8.06133	11.2158	19.5859	13.9118	6.02695	18.1286	39.8106	50.9848
Lilium saccatum	KUN	KUN0341216	31.7814	17.1093	236.043	2.67339	32.9676	10.2343	25.2199	10.4717	22.0206		9.68057						31.1672	20.5101
			26.5894	16.9035	203.228	2.98541	34.193	11.1579												25.9115
					269.616	4.25531	27.3072	9.59186											28.1023
	PE	PE00036407	24.5679	19.6033	320.309	2.99145	35.3753	10.3226					8.38588
					184.512	2.69773	37.5286	9.90015											27.0219	24.0302
					406.502	3.16239	30.8245	9.21493	22.8747	7.47973	22.745	7.5606								18.1819
					309.31	3.7618	31.701	10.0704					10.3507
		PE00036408			270.273	4.10933	32.352	11.5673
					211.726	1.91304	25.9961	10.108
					218.964	4.2622	36.0054	9.78328	26.1681		27.0787								24.6124
					230.057	2.95684	29.1686	13.9022
	Fresh plants		32.334	21.6489	233.232	3.21642	24.3086	10.703	29.1337	12.3827	25.3018								23.8186
			28.6765	14.3363	131.848	2.49834	19.1199	6.91887	27.6018	9.76022	26.47								19.9626
					207.066	2.65634	19.9229	6.33124	26.1411		25.595								18.3493
									29.3422	12.0008	28.6976	14.6848	9.94649	10.823	21.8634	13.9925	8.86897	19.3684
									29.8798	11.608	27.9246	14.762	10.0422	9.86998	21.6352	13.1159	8.58724	19.07
average value			28.7898	17.9203	245.192	3.15286	29.7694	9.98615	27.0452	10.6172	25.7292	12.3358	9.68118	10.3465	21.7493	13.5542	8.7281	19.2192	24.7192	22.1584
Lilium georgei	E	E00381817				4.84843	40.4356	14.3461	45.4096	12.5962	43.7681	14.0405			29.7336				42.9066	36.22
					312.719	8.16046	54.3915	18.6044	57.9351	18.5334	57.915	20.7414			38.0562	27.5292	8.27017	32.4562	40.1108	49.0141
						6.11185	39.0209	16.634	45.1398	16.2454	43.7913	18.0211			35.83				38.4254
									58.4373	16.912	54.958	22.2363	21.5355	22.3448	43.3723	23.0822	11.5317	30.8879
		E00381818	38.202	29.1632	187.102	4.8194	29.6556		46.8625	16.4379	43.3402	17.2403	13.605	19.0916	35.0081	24.1854	8.21083	28.1086	44.7861	31.8824
					299.027	5.85144	49.9156	16.8785	47.2002	18.7938	50.0354	20.5852	15.4853	19.7564	38.3936	24.0259	9.13303	30.7966	48.9553	39.0784
					194.139	7.61267	46.9262	15.488	53.0167	16.6936	50.4528	18.0038			35.6638
			63.0366	32.36
					298.967	6.05199	49.1043	15.0016
		E00846301	49.8669	34.2463	364.842	4.55412	54.9261	23.8284	46.9713	16.2638	44.7212	18.7032	18.193	15.5653	34.9042				45.1921	33.9593
			48.3688	26.9105	228.776	5.2376	44.1514	13.8882	47.9107	19.3263	48.8709	21.9454	17.0283	17.3511	37.4386	25.2619	9.794	29.5022	43.352
			41.0431	33.1144	287.134	5.52675	47.4436	13.7469	46.4887	17.0618	42.6936	20.1037			32.77	23.0357	8.99236	26.3752	40.8038
						4.25441	48.4873	14.1203	45.1435	18.1178	47.666		15.7437	16.5858	34.4858				41.0775	31.528
	K	K000900794			212.166	5.14206	51.1011	16.9741	48.4213	16.3576	47.5728		15.6907	15.8044	34.4061				39.3138
					262.03	6.65917	35.7221	10.9472					10.9539							46.8282
							51.4185	14.7192
		K003949823	60.0447	37.845	349.81	4.35033	63.5555	20.8686	53.4841	16.7472	48.5737		20	19					39.6676
					257.205	4.14447	49.8551	14.6744								26.62
	N	NYBG04342094	40.53	26.91	321.414		53.88	21.17	51.52	19.49	50.12		18.12	15.53					43.2074	41.8559
	P	P00730874					41.81	14.79	50.68	12.68	49.75	17.05			32.98
	US	US00619525	60.93	24.33	364.525		47	18.29	47.75	15.22	48.54								40.893	31.0696
		US03945601					42.29	12.42	43.26	13.96	44.65								42.0393	33.9284
average value			50.2528	30.6099	281.418	5.55501	47.0545	16.1784	49.1547	16.5551	48.0835	18.9701	16.6355	17.8922	35.6186	24.82	9.32202	29.6878	42.195	37.5364
Lilium medogense	CDBI	CDBI0286958			373.508	2.44454	51.296	15.648
	PE	PE0036344			569.882	8.75779	61.1822	22.5944	62.2404	28.4064	65.1706	31.7599							74.0038	44.4193
		PE0036345			401.893	5.22734	49.5884	15.6512	51.1137		50.2959		14.8159			26.8225			49.5797	46.5939
		PE0036346	34.0758	24.0682	375.969	6.67679	46.8783	14.6857	54.9522	16.7781	52.8726							31.3351	68.6245	38.0098
	Fresh plants		25.6324	28.5836	520.971	6.925	54.91	20.0006	61.3405	34.5243	60.5576	36.5369							43.5078	59.8047
			28.5437	26.3358	496.552	6.76768	48.7766	18.7538	59.7162	33.1671	59.18	36.2156							42.9754	55.4654
average value			29.4173	26.3292	456.462	6.13319	52.1053	17.8889	57.8726	28.219	57.6153	34.8375	14.8159			26.8225		31.3351	55.7382	48.8586
Lilium paradoxum	BM	BM00595330	26.308	18.4091	321.04	3.50476	40.1719	12.6857	38.3775	15.185	36.534	14.353	10.7905	17.2532	31.2601	17.2139	7.31008	22.2976	46.3768	50.4997
			19.4584	15.4436	308.264	3.42838	28.6649	10.0776	31.2898	10.8079	30.4378									22.6354
						2.84707	30.3395	9.83276	38.5206	11.148	34.098	9.99384	8.84395	16.1378	24.5857	13.4269	6.64165	18.1776	55.2294	35.4515
			15.8499	9.66752	197.268	2.73502	22.7958	7.84809	27.4871	10.8945	25.4183	10.6172	7.07413			11.5985	5.8419	17.0816	46.3797	31.1205
					399.005	3.67949	26.5104	10.2173	38.5377	14.6187	36.5245	12.0882	9.84063	16.8785	29.1492	18.1429	7.08683	22.9393	55.5752	62.1614
		BM00595331	33.6657	34.5708	640.93	5.58649	43.5314	10.9449	37.4603	12.4951	34.4334	11.5342				13.0679	6.48065	17.4331	56.4557	48.9199
			27.014	22.9164	354.166	3.46403	31.0589	12.2092	28.4122	8.61266	26.6881	8.61803	7.6568			13.5137	5.70067	14.3803		61.2965
						1.8551	23.8989	8.36167	36.0472	11.4178	34.546	9.01098	8.02853	18.5461	28.7551				54.1604
			22.0646	21.5755		1.9262	21.2065	6.99468	28.2399		26.9502								39.1138
	K	K000900795	32.7721	30.2194	439.049	3.58978	44.8613	13.1637	35.6283	15.4316	32.0176	13.6627	8.07712			13.5904	5.44722	17.7591	65.0161	33.0468
						4.07731	39.0855	11.3	43.5384	13.0947	42.5919	13.1134	10.284			19.6133	6.39754	23.6463	65.4863	44.0118
	PE	PE00036371			336.361	6.97469	55.3392	21.2745												60.9918
		PE00332123			381.143	4.6357	49.3995	19.6421
		PE01376466			669.155	9.84326	70.2938	19.734	57.3528		58.6483								68.0482	54.3063
average value			25.3047	21.8289	404.638	4.15338	37.6541	12.449	36.741	12.3706	34.9073	11.4435	8.82446	17.2039	28.4375	15.021	6.36332	19.2144	55.1841	45.8583

## Sheet: Acronym
List of morphological characters and their acronyms used in analyses
Acronym	Description of character
BL	Bulb Length (mm)
BW	Bulb Width (mm)
SL	Stem Length (mm)
SW	Stem Width (mm)
MLL	Middle Leaf Length (mm)
MLW	Middle Leaf Width (mm)
OPL	Outer Petal Length (mm)
OPW	Outer Petal Width (mm)
IPL	Inner Petal Length (mm)
IPW	Inner Petal Width (mm)
O	Ovary Length (mm)
S	Style Length (mm)
PL	Pistil Length (mm)
F	Filament Length (mm)
A	Anther Length (mm)
STL	Stamen Length (mm)
CW	Corolla Width (mm)
P	Pedicels /Distance from flower base to bract (mm)

## Sheet: PCA data
	BL/BW	SL	SW	MLL	MLW	OPL	OPW	IPL	IPW	O	S	PL	F	A	STL	CW	P	species
Sample 1	2.25	222.54	1.73	31.78	6.31	18.13	5.18	17.14	5.7	7.97	4.68	13.15	8.46	5.17	11.95	20.13	7.43	L. brunneum
Sample 2	2.25	166.35	2.29	36.49	6.16	22.45	7.73	20.39	8.81	8.84	4.49	14.84	8.46	5.17	11.95	20.13	15.5	L. brunneum
Sample 3	2.25	222.54	1.99	40.99	4.53	22.45	7.73	20.39	8.81	8.84	4.49	14.84	8.46	5.17	11.95	20.13	15.5	L. brunneum
Sample 4	2.19	221.48	1.67	29.24	6.27	22.45	7.73	20.39	8.81	8.84	4.49	14.84	8.46	5.17	11.95	20.13	15.5	L. brunneum
Sample 5	2.25	254.63	1.76	37.38	8.54	24.12	10.3	23.39	8.81	8.84	4.49	14.84	8.46	5.17	11.95	20.13	15.29	L. brunneum
Sample 6	2.25	222.54	1.73	31.9	6.67	20.88	6.72	19.75	6.32	8.84	4.49	14.84	8.46	5.17	11.95	29.76	13.65	L. brunneum
Sample 7	2.25	222.54	1.79	35.27	6.64	22.94	8.53	21.61	9.87	8.84	4.49	14.84	8.46	5.17	11.95	26.24	12.59	L. brunneum
Sample 8	2.25	222.54	1.95	43.77	8.59	25.29	7.73	23.24	8.81	9.21	4.49	14.84	8.15	4.66	11.32	14.74	13.85	L. brunneum
Sample 9	2.25	222.54	1.68	27.5	6.94	19.26	7.75	18.36	8.8	8.84	4.49	14.84	8.46	5.17	11.95	24.05	12.35	L. brunneum
Sample 10	2.25	206.1	1.74	26.35	6.13	22.91	7.73	19.96	8.81	8.84	4.49	14.84	8.46	5.17	11.95	13.57	13.15	L. brunneum
Sample 11	2.25	278.99	1.82	37.06	8.37	23.48	6.7	21.3	8.81	8.84	4.49	14.84	8.46	5.17	11.95	20.13	14.31	L. brunneum
Sample 12	2.25	222.54	1.97	30.03	6.49	23.94	7.73	22.14	9.8	9.6	4.49	14.84	8.69	4.47	11.44	28.5	20.4	L. brunneum
Sample 13	2.25	235.27	1.8	35.18	7.41	22.45	7.73	20.39	8.81	6.93	4.49	14.84	8.46	5.17	11.95	20.13	26.32	L. brunneum
Sample 14	2.25	193.29	1.76	35.98	7.48	22.45	7.73	20.39	8.81	10.64	4.49	14.84	8.46	5.17	11.95	20.13	21.77	L. brunneum
Sample 15	2.25	222.54	2.67	28.65	7.14	21.38	4.02	19.61	8.81	8.84	4.49	14.84	7.63	4.08	10.37	12.8	14.02	L. brunneum
Sample 16	2.25	222.54	1.81	31.74	7.96	22.45	7.73	20.39	8.81	8.84	4.49	14.84	8.46	5.17	11.95	20.13	13.58	L. brunneum
Sample 17	2.25	222.54	1.85	29.74	6.86	22.45	7.73	20.39	8.81	7.1	4.49	14.84	8.46	5.17	11.95	20.13	15.77	L. brunneum
Sample 18	2.25	222.54	1.53	32.81	6.91	22.45	7.73	20.39	8.81	8.84	4.49	14.84	8.46	5.17	11.95	20.13	15.5	L. brunneum
Sample 19	2.25	223.31	2.41	28	7.24	19.7	7.73	18.37	8.81	8.84	4.49	14.84	8.46	5.17	11.95	23.19	17.95	L. brunneum
Sample 20	2.25	224.83	1.9	33.52	7.52	22.1	7.73	19.72	8.81	8.84	4.49	14.84	8.46	5.17	11.95	20.13	15.5	L. brunneum
Sample 21	2.25	207.3	1.36	32.68	8.68	22.45	7.73	20.39	8.81	8.84	4.49	14.84	8.46	5.17	11.95	20.13	15.5	L. brunneum
Sample 22	2.25	244.95	2.08	34.37	8.08	22.45	7.73	20.39	8.81	9.25	3.39	14.94	8.46	5.17	11.95	20.13	15.5	L. brunneum
Sample 23	2.39	217.27	2.53	31.84	6.77	21.63	7.2	19.23	8.81	8.84	4.49	14.84	8.46	5.17	11.95	15.4	15.5	L. brunneum
Sample 24	2.18	208.58	2.97	35.38	7.74	22.65	8.76	18.87	8.81	8.84	4.49	14.84	8.46	5.17	11.95	16.73	15.5	L. brunneum
Sample 25	2.25	233.26	3.02	40.74	9.59	24.32	8.46	23.29	8.81	8.84	4.49	14.84	8.46	5.17	11.95	16.42	15.5	L. brunneum
Sample 26	2.25	222.54	1.99	33.54	7.24	25.84	10.31	22.57	11.77	9.44	5.38	16.05	8.76	6.82	13.58	20.13	15.5	L. brunneum
Sample 27	2.25	222.54	1.99	33.54	7.24	22.97	8.76	18.13	9.45	9.39	4.49	15.21	9.04	5.8	13.04	20.13	15.5	L. brunneum
Sample 28	1.79	134.45	1.64	27.35	8.12	23.15	10.55	24.87	11.7	8.06	11.22	19.59	13.91	6.03	18.29	43.8551	44.23	L. souliei
Sample 29	1.79	144.17	2.19	24.88	6.68	22.09	8.67	22.5	9.15	7.09	11.22	19.59	13.91	5.8	18.29	39.4884	37.12	L. souliei
Sample 30	1.79	167.93	1.81	23.23	8.72	30.2	9.91	29.37	11.68	8.06	11.22	19.59	13.91	6.03	18.29	30.2122	51.46	L. souliei
Sample 31	1.79	196.85	1.95	42.07	8.65	26.86	9.91	25.95	11.68	8.06	11.22	19.59	13.91	6.03	18.29	39.81	49.03	L. souliei
Sample 32	1.79	228.72	1.65	47.33	11.2	31.7	9.91	30.73	11.68	8.06	11.22	19.59	13.91	6.03	18.29	33.3084	79.25	L. souliei
Sample 33	1.79	214.23	2.46	41.62	8.97	26.86	9.91	25.95	11.68	8.06	11.22	19.59	13.91	6.03	18.29	43.6767	79.12	L. souliei
Sample 34	2.29	98.44	2.46	26.34	9.88	23.88	12.05	25.95	11.68	8.06	11.22	19.59	13.91	6.03	18.29	41.5617	33.11	L. souliei
Sample 35	1.69	119.91	1.5	48.54	7.45	34	10.88	30.89	14.62	8.8	10.49	20.84	13.16	6.54	18.74	48.4891	49.62	L. souliei
Sample 36	1.79	252.32	3.8	43.11	5.77	20.22	9.91	19.58	11.68	8.06	11.22	19.59	13.91	6.03	18.29	25.0376	32.19	L. souliei
Sample 37	1.79	223.24	2.23	44.07	10.08	27.5	9.91	27.39	11.68	8.06	11.22	19.59	13.91	6.03	18.29	39.81	50.98	L. souliei
Sample 38	1.9	207.81	3.42	66.1	7.1	23.74	10.92	20.2	11.68	8.06	11.22	19.59	13.91	6.03	18.29	29.7223	50.98	L. souliei
Sample 39	2.12	207	3.37	52.68	11.69	26.18	9.91	25.95	11.68	8.06	11.22	19.59	13.91	6.03	18.29	34.4272	50.98	L. souliei
Sample 40	1.76	192.45	2.49	55.89	8.87	27.27	9.91	26.32	11.68	8.06	11.22	19.59	13.91	6.03	18.29	35.3967	50.19	L. souliei
Sample 41	1.79	118.52	2.28	40.19	5.41	23.34	9.28	22.96	11.09	6.27	7.39	14.36	13.91	6.03	18.29	43.097	42.11	L. souliei
Sample 42	2.18	131.96	2.26	48.66	7.47	24.85	9.6	22.67	11.2	7.11	11.22	19.59	13.91	6.03	18.29	44.1927	50.98	L. souliei
Sample 43	3.53	145.44	2.55	43.65	6.99	29.35	11.23	26.79	12.47	8.13	11.22	19.59	13.91	6.03	18.29	51.4068	48.37	L. souliei
Sample 44	0.16	147.83	1.93	42.11	5.29	28.16	9.91	27.72	11.68	8.06	11.22	19.59	13.91	6.03	18.29	38.6784	42.73	L. souliei
Sample 45	1.79	182.3	2.52	41.86	5.48	26.38	9.91	25.95	11.68	8.06	11.22	19.59	13.91	6.03	18.29	39.81	50.98	L. souliei
Sample 46	1.68	149.97	1.93	40.65	5.38	23.97	8.95	24.43	10.78	8.06	11.22	15.14	13.91	6.03	18.29	36.7377	34.55	L. souliei
Sample 47	1.79	129.07	1.65	36.91	6.53	24.5	10.03	25.26	11.48	8.06	11.22	19.59	13.91	6.03	18.29	41.9845	38.07	L. souliei
Sample 48	2.17	148.11	1.28	37.53	8.45	24.26	7.87	22.78	8.39	7.5	11.22	19.59	13.91	6.03	18.29	39.81	56.38	L. souliei
Sample 49	1.89	200.31	3.92	47.59	9.67	32.48	12.13	30.01	12.47	9.93	11.22	19.59	13.91	6.03	18.29	47.5752	87.12	L. souliei
Sample 50	1.79	95.17	1.15	37.77	7.48	25.39	7.27	23.89	11.68	8.06	11.22	19.59	13.91	6.03	18.29	39.81	39.03	L. souliei
Sample 51	2.78	218.08	3.17	53.1	12.41	35.93	10.76	33.35	14.26	11.53	11.22	19.59	12.71	6.03	18.29	48.1495	104.99	L. souliei
Sample 52	1.91	121.83	1.49	30.29	5.89	17.85	9.91	14.85	11.68	8.06	11.22	19.59	13.91	6.03	18.29	39.81	41.52	L. souliei
Sample 53	1.79	118.99	2.24	36.18	7.6	25.89	8.84	27.76	9.1	6.35	10.75	17.65	13.91	6.03	18.29	36.9121	27.72	L. souliei
Sample 54	1.83	242.63	2.27	32.07	7.65	34.6	14.35	33.52	16.89	9.13	16.14	26	17.07	5.57	19.71	39.81	59.09	L. souliei
Sample 55	1.17	192.64	2.56	27.86	7.75	35.35	9.91	25.95	11.68	8.06	11.22	19.59	13.91	6.03	18.29	33.9253	54.67	L. souliei
Sample 56	2	187.89	2.97	37.23	8.94	31.51	6.28	34.56	10.62	9.18	12.62	24.48	13.59	6.28	17.57	39.81	36.81	L. souliei
Sample 57	1.58	132.9	1.72	26.07	5.72	19.93	8.74	20.97	9.37	5.7	11.22	19.59	13.91	6.03	18.29	38.6809	46.69	L. souliei
Sample 58	1.6	167.18	2.65	42.24	8.28	25.33	9.83	25.5	13.27	8.08	9.9	18.63	13.03	5.95	17.14	49.1274	60.43	L. souliei
Sample 59	1.86	236.04	2.67	32.97	10.23	25.22	10.47	22.02	12.34	9.68	10.35	21.75	13.55	8.73	19.22	31.17	20.51	L. saccatum
Sample 60	1.57	203.23	2.99	34.19	11.16	27.05	10.62	25.73	12.34	9.68	10.35	21.75	13.55	8.73	19.22	24.72	25.91	L. saccatum
Sample 61	1.61	269.62	4.26	27.31	9.59	27.05	10.62	25.73	12.34	9.68	10.35	21.75	13.55	8.73	19.22	28.1	22.16	L. saccatum
Sample 62	1.25	320.31	2.99	35.38	10.32	27.05	10.62	25.73	12.34	8.39	10.35	21.75	13.55	8.73	19.22	24.72	22.16	L. saccatum
Sample 63	1.61	184.51	2.7	37.53	9.9	27.05	10.62	25.73	12.34	9.68	10.35	21.75	13.55	8.73	19.22	27.02	24.03	L. saccatum
Sample 64	1.61	406.5	3.16	30.82	9.21	22.87	7.48	22.75	7.56	9.68	10.35	21.75	13.55	8.73	19.22	24.72	18.18	L. saccatum
Sample 65	1.61	309.31	3.76	31.7	10.07	27.05	10.62	25.73	12.34	10.35	10.35	21.75	13.55	8.73	19.22	24.72	22.16	L. saccatum
Sample 66	1.61	270.27	4.11	32.35	11.57	27.05	10.62	25.73	12.34	9.68	10.35	21.75	13.55	8.73	19.22	24.72	22.16	L. saccatum
Sample 67	1.61	211.73	1.91	26	10.11	27.05	10.62	25.73	12.34	9.68	10.35	21.75	13.55	8.73	19.22	24.72	22.16	L. saccatum
Sample 68	1.61	218.96	4.26	36.01	9.78	26.17	10.62	27.08	12.34	9.68	10.35	21.75	13.55	8.73	19.22	24.61	22.16	L. saccatum
Sample 69	1.61	230.06	2.96	29.17	13.9	27.05	10.62	25.73	12.34	9.68	10.35	21.75	13.55	8.73	19.22	24.72	22.16	L. saccatum
Sample 70	1.49	233.23	3.22	24.31	10.7	29.13	12.38	25.3	12.34	9.68	10.35	21.75	13.55	8.73	19.22	23.82	22.16	L. saccatum
Sample 71	2	131.85	2.5	19.12	6.92	27.6	9.76	26.47	12.34	9.68	10.35	21.75	13.55	8.73	19.22	19.96	22.16	L. saccatum
Sample 72	1.61	207.07	2.66	19.92	6.33	26.14	10.62	25.6	12.34	9.68	10.35	21.75	13.55	8.73	19.22	18.35	22.16	L. saccatum
Sample 73	1.61	245.19	3.15	29.77	9.99	29.34	12	28.7	14.68	9.95	10.82	21.86	13.99	8.87	19.37	24.72	22.16	L. saccatum
Sample 74	1.61	245.19	3.15	29.77	9.99	29.88	11.61	27.92	14.76	10.04	9.87	21.64	13.12	8.59	19.07	24.72	22.16	L. saccatum
Sample 75	1.64	281.42	4.84843	40.44	14.35	45.41	12.6	43.77	14.04	16.64	17.89	29.7336	24.82	9.32	29.69	42.9066	36.22	L. georgei
Sample 76	1.64	312.719	8.16046	54.39	18.6	57.94	18.53	57.91	20.74	16.64	17.89	38.0562	27.5292	8.27	32.46	40.1108	49.0141	L. georgei
Sample 77	1.64	281.42	6.11185	39.02	16.63	45.14	16.25	43.79	18.02	16.64	17.89	35.83	24.82	9.32	29.69	38.4254	37.54	L. georgei
Sample 78	1.64	281.42	5.56	47.05	16.18	58.44	16.91	54.96	22.24	21.54	22.3448	43.3723	23.0822	11.53	30.89	42.2	37.54	L. georgei
Sample 79	1.31	187.102	4.8194	29.66	16.18	46.86	16.44	43.34	17.24	13.6	19.0916	35.0081	24.1854	8.22	28.11	44.7861	31.8824	L. georgei
Sample 80	1.64	299.027	5.85144	49.92	16.88	47.2	18.79	50.04	20.59	15.49	19.7564	38.3936	24.0259	9.13	30.8	48.9553	39.0784	L. georgei
Sample 81	1.64	194.139	7.61267	46.93	15.49	53.02	16.69	50.45	18	16.64	17.89	35.6638	24.82	9.32	29.69	42.2	37.54	L. georgei
Sample 82	1.95	281.42	5.56	47.05	16.18	49.15	16.58	48.08	18.97	16.64	17.89	35.62	24.82	9.32	29.69	42.2	37.54	L. georgei
Sample 83	1.64	298.967	6.05199	49.1	15	49.15	16.58	48.08	18.97	16.64	17.89	35.62	24.82	9.32	29.69	42.2	37.54	L. georgei
Sample 84	1.46	364.842	4.55412	54.93	23.83	46.97	16.26	44.72	18.7	18.19	15.5653	34.9042	24.82	9.32	29.69	45.1921	33.9593	L. georgei
Sample 85	1.8	228.776	5.2376	44.15	13.89	47.91	19.33	48.87	21.95	17.03	17.3511	37.4386	25.2619	9.79	29.5	43.352	37.54	L. georgei
Sample 86	1.24	287.134	5.52675	47.44	13.75	46.49	17.62	42.69	20.1	16.64	17.89	32.77	23.0357	8.99	26.38	40.8038	37.54	L. georgei
Sample 87	1.64	281.42	4.25441	48.49	14.12	45.14	18.12	47.67	18.97	15.74	16.5858	34.4858	24.82	9.32	29.69	41.0775	31.528	L. georgei
Sample 88	1.64	212.166	5.14206	51.1	16.97	48.42	16.36	47.57	18.97	15.69	15.8044	34.4061	24.82	9.32	29.69	39.3138	37.54	L. georgei
Sample 89	1.64	262.03	6.65917	35.72	10.95	49.15	16.58	48.08	18.97	10.95	17.89	35.62	24.82	9.32	29.69	42.2	46.8282	L. georgei
Sample 90	1.64	281.42	5.56	51.42	14.72	49.15	16.58	48.08	18.97	16.64	17.89	35.62	24.82	9.32	29.69	42.2	37.54	L. georgei
Sample 91	1.59	349.81	4.35033	63.56	20.87	53.48	16.75	48.57	18.97	20	19	35.62	24.82	9.32	29.69	39.6676	37.54	L. georgei
Sample 92	1.64	257.205	4.14447	49.86	14.67	49.15	16.58	48.08	18.97	16.64	17.89	35.62	26.62	9.32	29.69	42.2	37.54	L. georgei
Sample 93	1.51	321.414	5.56	53.88	21.17	51.52	19.49	50.12	18.97	18.12	15.53	35.62	24.82	9.32	29.69	43.2074	41.8559	L. georgei
Sample 94	1.64	281.42	5.56	41.81	14.79	50.68	12.68	49.75	17.05	16.64	17.89	32.98	24.82	9.32	29.69	42.2	37.54	L. georgei
Sample 95	2.5	364.525	5.56	47	18.29	47.75	15.22	48.54	18.97	16.64	17.89	35.62	24.82	9.32	29.69	40.893	31.0696	L. georgei
Sample 96	1.64	281.42	5.56	42.29	12.42	43.26	13.96	44.65	18.97	16.64	17.89	35.62	24.82	9.32	29.69	42.0393	33.9284	L. georgei
