# Supplementary material for: ﻿Liliumbrunneum (Liliaceae): a newly discovered species in north-western Yunnan, China
Source: PhytoKeys. 2025 Apr 3;254:201–19. doi: 10.3897/phytokeys.254.147769 (PMC11986428; doi:10.3897/phytokeys.254.147769)
Supplement: Supplementary material 2 — GenBank accession numbers for sequences utilised in phylogenetic analyses [file phytokeys-254-201_article-147769__-s002.xlsx]

## Sheet: Table S2
Table S2. The names of the species and accession numbers
No.	Species	GenBank	Gene Type
1	Lilium apertum	HM045433.1	ITS
2	Lilium saluenense	HM045434.1	ITS
3	Lilium yapingense	HQ687290.1	ITS
4	Lilium souliei	OR763318.1	ITS
5	Lilium souliei	JQ724631.1	ITS
6	Lilium souliei	JN785982.1	ITS
7	Lilium souliei	PQ902011.1	ITS
8	Lilium saccatum	HQ687292.1	ITS
9	Lilium saccatum	PV008805.1	ITS
10	Lilium paradoxum	PQ902007.1	ITS
11	Lilium paradoxum	PQ902008.1	ITS
12	Lilium medogense	OR763313.1	ITS
13	Lilium medogense	PV008806.1	ITS
14	Lilium brunneum	PQ963960.1	ITS
15	Lilium brunneum	PQ963961.1	ITS
16	Lilium sealyi	HM045437.1	ITS
17	Lilium pardanthinum	HM045431.1	ITS
18	Lilium nepalense	OR763311.1	ITS
19	Lilium candidum	EF042778.1	ITS
20	Lilium szovitsianum	AM292428.1	ITS
21	Lilium pumilum	HQ692084.1	ITS
22	Lilium callosum	AB020471.1	ITS
23	Lilium brownii var. viridulum	HQ692117.1	ITS
24	Lilium longiflorum	AB020458.1	ITS
25	Lilium taliense	HQ692109.1	ITS
26	Lilium primulinum var. ochraceum	HM045450.1	ITS
27	Lilium hansonii AB020465.1	AB020465.1	ITS
28	Lilium tsingtauense	HQ687259.1	ITS
29	Lilium pardalinum	AB020439.1	ITS
30	Lilium washingtonianum	AB020438.1	ITS
31	Lilium fargesii	HM045459.1	ITS
32	Lilium stewartianum	HQ692152.1	ITS
33	Lilium duchartrei	HQ692064.1	ITS
34	Lilium lankongense	HQ692145.1	ITS
35	Lilium sargentiae	HQ692112.1	ITS
36	Lilium regale	HQ692090.1	ITS
37	Lilium japonicum	AB020451.1	ITS
38	Lilium speciosum var.gloriosoides	HM045461.1	ITS
39	Fritillaria cirrhosa	HM045469.1	ITS
40	Cardiocrinum giganteum	HM045473.1	ITS
41	Notholirion macrophyllum	HM045475.1	ITS
42	Lilium apertum	MK493293.1	CP
43	Lilium saluenense	OR353701.1	CP
44	Lilium yapingense	OR353695.1	CP
45	Lilium souliei	MW085076.1	CP
46	Lilium souliei	PQ963415	CP
47	Lilium saccatum	PQ963414	CP
48	Lilium saccatum	OR353687.1	CP
49	Lilium paradoxum	PP073960.1	CP
50	Lilium paradoxum	PQ963413	CP
51	Lilium medogense	OR797709.1	CP
52	Lilium medogense	OR353688.1	CP
53	Lilium brunneum	PQ963411	CP
54	Lilium brunneum	PQ963412	CP
55	Lilium sealyi	NC_060548.1	CP
56	Lilium pardanthinum	OR353694.1	CP
57	Lilium nepalense	OR353686.1	CP
58	Lilium candidum	NC_042399.1	CP
59	Lilium pumilum	MN906760.1	CP
60	Lilium callosum	KY940846.1	CP
61	Lilium brownii	KY748296.1	CP
62	Lilium longiflorum	KC968977.1	CP
63	Lilium taliense	KY009938.1	CP
64	Lilium primulinum var. ochraceum	KY748298.1	CP
65	Lilium hansonii	KM103364.1	CP
66	Lilium tsingtauense	KU230438.1	CP
67	Lilium pardalinum	MH029495.1	CP
68	Lilium washingtonianum	MG590100.1	CP
69	Lilium fargesii	KX592156.1	CP
70	Lilium stewartianum	MN745202.1	CP
71	Lilium duchartrei	KY748300.1	CP
72	Lilium lankongense	MT157220.1	CP
73	Lilium sargentiae	MK493303.1	CP
74	Lilium regale	MK493302.1	CP
75	Lilium japonicum	NC_049018.1	CP
76	Lilium speciosum var.gloriosoides	NC_060551.1	CP
77	Fritillaria cirrhosa	KY646167.1	CP
78	Cardiocrinum giganteum	MH011354.1	CP
79	Notholirion macrophyllum	KX528334.1	CP
